# Supplementary material for: Measurement properties of self-assessment instruments for disaster nursing competencies: a systematic literature review
Source: BMC Nurs. 2025 Dec 18;25:77. doi: 10.1186/s12912-025-04236-w (PMC12831345; doi:10.1186/s12912-025-04236-w)
Supplement: Supplementary file 2 — Supplementary Material 2 [file 12912_2025_4236_MOESM2_ESM.xlsx]

## Sheet: Instructions
COSMIN systematic review of PROMs
Instructions for completing the COSMIN review management file
	Complete the colored cells in each worksheet
	Enter the names of the PROMs and the raters in each worksheet
	Make sure that each version of a PROM and each scale or subscale is entered as a separate PROM with a unique name.
	Add extra rows, columns, tables or worksheets if needed
	Some cells and tables will be filled automatically through links to other cells and worksheets so that all information need to be entered only once.
	Check these links carefully to ensure that the information in the tables is linked to the correct studies and PROM!
	Please help us improve this workfile!
	if you have any suggestions, or developed a better version, please share it with us.
	VERSION 27 August 2024

## Sheet: PROM characteristics
Step 5: Extract PROM characteristics
Make sure that each version of a PROM is entered as a separate PROM with a unique name.
Table …. PROM Characteristics
						Scope of the PROM								Structure of the PROM							Optional information
Name	Name - long version	Reference	Version	Language (Country) in which the PROM was developed	Number of adaptations	Construct of interest	Clear description of construct (Yes/No)	Origin of the construct	Clear origin of the construct (yes/no)	Target population for which the PROM was developed	Clear description of target population (yes/No)	Intended context of use	Clear description of intended context use of PROM (Yes/No)	Number of items	(Sub)scale names (number of items)	Response options	Possible range of scores (per (sub)scale)	Scoring algorithm	Measurement model (reflective/ formative/ unclear)	Recall period	Recommended by standardization initiatives for core outcome sets
NDRCAQ	Nurses' Disaster Response Competencies Assessment Questionnaire (NDRCAQ)	Marin et al. (2020)	1	English (Brazil) Portuguese Version available	0	Nurses Disaster Response Competencies	Yes	ICN Framework of Disaster Nursing Competencies	Yes	Practicing Nurses	Yes	intended to measure self-reported competence	Yes	41	Care of the community (14) Care of the individual and family (15) Psychological support and care of vulnerable populations (12)	5-point Likert scale	14-70 15-75 12-60	no score	reflective	n/a	-
DNCS	Disaster Nursing Competency Scale	Aliakbari et al. (2022)	1	n. a. (Iran)	1	Disaster Nursing Competencies	Yes	ICN Framework of Disaster Nursing Competencies	Yes	Nurses	Yes	Intended to measure nurses' competency in a disaster health	Yes	50	Management competency (12) Ethical and legal competency (6) Personal competency (9) Technical competency (23)	5-point Likert scale	12-60 6-30 9-45 23-115	no score	reflective	n/a	-
DNCCS	Disaster Nursing Core Competencies Scale	Al Thobaity et al. (2016)	1	English (Saudi Arabia)	0	Core Competencies of Disaster Nursing, (nurses' roles in disaster management and the barriers to develop disaster nursing in the KSA?)	Yes	ICN Framework of Disaster Nursing Competencies and literature review	Yes	Emergency Nurses in hospital setting	Yes	to identify and explore the core comnpetencies in disaster nursing, nurses' roles in disaster management and the barriers to develop disaster nursing in KSA	Yes	44	Core competencies of disaster nursing (29) Barriers to developing disaster nursing (8) Nurses’ roles in disaster management (7)	10-point Likert scale	29-290 8-80 5-50	no score	reflective	n/a
NCC-PHE	Nurses’ Core Competencies for Public Health Emergencies	Wang et al. (2024)	1	English (China)	0	Core Competencies of Disaster Nursing	Yes	ICN Framework of Disaster Nursing Competencies	Yes	Nurses	Yes	Nurses core competencies for Public Health Emergencies	Yes	47	Prevention competencies (9) Preparation competencies (7) Response competencies - Basic level (17) Response competencies - Advanced level (9) Recovery competencies (5)	5-point Likert scale	9-45 7-35 17-85 9-45 5-25	no score	reflective	n/a
NCASDM	Nurse Competency Assessment Scale in Disaster Management	Yildiz Keskin & Alan (2024)	1	English (Turkey)	0	Competencies related to disaster management	Yes	ICN Framework of Disaster Nursing Competencies	Yes	Nurses	Yes	measure competencies related to disaster management.	Yes	43	Disaster preparedness (9) Disaster response (34)	5-point Likert scale	9-45 34-170	no score	reflective	n/a
DNPRCS	Disaster Nursing Preparedness - Response Competency Scale	Ahn et al. (2017)	1	Korean (South Korea)	0	Disaster Nursing Preparedness and Response Competency	Yes	ICN Framework of Disaster Nursing Competencies	Yes	Nurses	No	which provides a good measure of the disaster preparedness and response capacity of nurses	Yes	34	Communication and Information Sharing (7) Education (3) Ethical and Legal Practice (6) Psychological care and Vulnerable population care (6) Individual and family care (5) Cooperative care (4) Safety care (3)	5-point Likert scale	7-35 3-15 6-30 6-30 5-25 4-20 3-15	no score	reflective	n/a	-
NPDCC	Nurses' Perceptions of Disaster Core Competencies Scale	Fang et al. (2020)	1	Chinese (China)	0	Disaster Nursing Core Competencies	Yes	International Coalition for Mass Casualty Education (INCMCE) Disaster preparedness framework	Yes	Nurses	Yes	tool for assessing the core competence of nurses' public emergency in China.	Yes	45	Critical thinking skills General diagnostic skills, technical skills, communication skills	5-point Likert scale		no score	reflective	n/a
CDNMQ	Competencies for Disaster Nursing Management Questionnaire	Durgut & Yildiz (2022)	1	Turkish (Turkey)	0	Competencies for Disaster Nursing Management	Yes	ICN Framework of Disaster Nursing Competencies and literature review	Yes	Emergency Nurses in hospital setting	Yes	to identify and explore the core comnpetencies in disaster nursing, nurses' roles in disaster management and the barriers to develop disaster nursing in KSA	Yes	43	Core competencies of disaster nursing (29) Barriers to developing disaster nursing (8) Nurses’ roles in disaster management (5)	10-point Likert scale	29-290 8-80 5-50	no score	reflective	n/a

## Sheet: Feasibility - Interpretability
Step 5: Extract data on feasbility and interpretability
Table … Feasibility of the instrument										Table…. Interpretability of the instrument
		Burden for nurses		Practical aspects to obtain the instrument						Single score					Change score
Name	Version	Time to administer	Number of items	Full copy available	Licensing information	Costs	Administration form	Available translations		Percentage of nurses with lowest possible score	Percentage of nurses with highest possible score	Number of items with missing values	Reference scores1	Cut-off scores	MIC/MID	Credibility score
Marin et al. (2020)	1	n. a.	41	no	no	n. a.	n. a.	Portuguese		n. a.	n. a.	n. a.
Aliakbari et al. (2022)	1	n. a.	50	no	no	n. a.	n. a.	English		n. a.	n. a.	n. a.
Al Thobaity et al. (2016)	1	n. a.	44	no	no	n. a.	n. a.	English		n. a.	n. a.	n. a.
Wang et al. (2024)	1	n. a.	47	no	no	n. a.	n. a.	English		n. a.	n. a.	n. a.
Yildiz Keskin & Alan (2024)	1	n. a.	43	no	no	n. a.	n. a.	English		n. a.	n. a.	n. a.
Ahn et al. (2017)	1	n. a.	34	no	no	n. a.	n. a.	Korean		n. a.	n. a.	n. a.
Fang et al. (2020)	1	n. a.	45	no	no	n. a.	n. a.	English		n. a.	n. a.	n. a.
Durgut & Yildiz (2022)	1	n. a.	43	no	no	n. a.	n. a.	n. a.		n. a.	n. a.	n. a.

## Sheet: Study populations
Step 6: Extract data on study populations							INFO add row if multiple studies per measurement property per PROM are included in the review
Table….. Characteristics of study populations
Name	Reference	Version	Country	Language	Setting	Demographic characteristics patients		Disease characteristics		Sample size
						Mean (SD) age	Percentage male/female	…. (e.g. severity)	…. (e.g. duration)
PROM development
NDRCAQ	Marin et al.	1	Brazil	English		n. a.	n. a.			8
DNCS	Aliakbari et al. (2022)	1	Iran	n. a.		n. a.	n. a.			35
DNCCS	Al Thobaity et al. (2014)	1	Saudi Arabia	English		n. a.	n. a.			keine Angabe
NCC-PHE	Wang et al. (2024)	1	China	English		n. a.	n. a.			1546
NCASDM	Yildiz Keskin & Alan (2024)	1	Turkey	English		n. a.	n. a.			27
DNPRC	Ahn et al. (2017)	1	South Korea	Korean		n. a.	n. a.			2
NPDCC	Fang et al. (2020)	1	China	Chinese		n. a.	n. a.
CDNMY	Durgut & Yildiz (2022)	1	Turkey			n. a.	n. a.
Pilot test
NDRCAQ	Marin et al. (2020)	1
DNCS	Aliakbari et al. (2022)	1	Iran	n. a.		n. a.	n. a.			14
DNCCS	Al Thobaity et al. (2014)	1	Saudi Arabia	English		n. a.	n. a.			30
NCC-PHE	Wang et al. (2024)	1	China	English		n. a.	n. a.			keine Angabe
NCASDM	Yildiz Keskin & Alan (2024)	1	Turkey	English		n. a.	n. a.			25
DNPRC	Ahn et al. (2017)	1	South Korea	Korean		n. a.	n. a.			10
NPDCC	Fang et al. (2020)	1	China	Chinese		n. a.	n. a.			45
CDNMY	Durgut & Yildiz (2022)	1	Turkey			n. a.	n. a.
											Characteristics of professionals
Content validity											Mean (SD) age	Percentage male/female	Type of professionals	Sample size
NDRCAQ	Marin et al. (2020)	1	Brazil	English		n. a.	n. a.							8
DNCS	Aliakbari et al. (2022)	1	Iran	n. a.		n. a.	n. a.							keine Angabe
DNCSS	Al Thobaity et al. (2014)	1	Saudi Arabia	English		n. a.	n. a.							keine Angabe
NCC-PHE	Wang et al. (2024)	1	China	English		n. a.	n. a.							7
NCASDM	Yildiz Keskin & Alan (2024)	1	Turkey	English		n. a.	n. a.							15
DNPRC	Ahn et al. (2017)	1	South Korea	Korean		n. a.	n. a.							6
NPDCC	Fang et al. (2020)	1	China	Chinese		n. a.	n. a.							5
CDNMY	Durgut & Yildiz (2022)	1	Turkey			n. a.	n. a.
Structural validity
NDRCAQ	Marin et al. (2020)	1	Brazil	English		n. a.	63% female	nurses, working at the mobile emergency care service		326
DNCS	Aliakbari et al. (2022)	1	Iran	n. a.		n. a.	n. a.	nursing population working in emergency wards of the tertiary hospitals in 6 disaster prone cities in Iran		400
DNCCS	Al Thobaity et al. (2014)	1	KSA	English		n. a.	n. a.			139
NCC-PHE	Wang et al. (2024)	1	China	English		n. a.	n. a.			1059
NCASDM	Yildiz Keskin & Alan (2024)	1	Turkey	English		n. a.	n. a.	nurses		348
DNPRC	Ahn et al. (2017)	1	South Korea	Korean		n. a.	n. a.	nurses		291
NPDCC	Fang et al. (2020)	1	China	Chinese		n. a.	n. a.	nurses from 35 hospitals, covering 5 provinces		911
CDNMY	Durgut & Yildiz (2022)	1	Turkey			n. a.	n. a.			450
Internal consistency
NDRCAQ	Marin et al. (2020)	1	Brazil	English		n. a.	n. a.			326
DNCS	Aliakbari et al. (2022)	1	Iran	n. a.		n. a.	n. a.			400
DNCSS	Al Thobaity et al. (2014)	1	Saudi Arabia	English		n. a.	n. a.			139
NCC-PHE	Wang et al. (2024)	1	China	English		n. a.	n. a.			1059
NCASDM	Yildiz Keskin & Alan (2024)	1	Turkey	English		n. a.	n. a.			348
DNPRC	Ahn et al. (2017)	1	South Korea	Korean		n. a.	n. a.			291
NPDCC	Fang et al. (2020)	1	China	Chinese		n. a.	n. a.			911
CDNMY	Durgut & Yildiz (2022)	1	Turkey			n. a.	n. a.			450
Reliability
NDRCAQ	Marin et al. (2020)	1	Brazil	English		n. a.	n. a.			17
DNCS	Aliakbari et al. (2022)	1	Iran	n. a.		n. a.	n. a.			keine Angabe
DNCSS	Al Thobaity et al. (2014)	1	Saudi Arabia	English		n. a.	n. a.			keine Angabe
NCC-PHE	Wang et al. (2024)	1	China	English		n. a.	n. a.			30
NCASDM	Yildiz Keskin & Alan (2024)	1	Turkey	English		n. a.	n. a.			keine Angabe
DNPRC	Ahn et al. (2017)	1	South Korea	Korean		n. a.	n. a.			291
NPDCC	Fang et al. (2020)	1	China	Chinese		n. a.	n. a.
CDNMY	Durgut & Yildiz (2022)	1	Turkey			n. a.	n. a.			150
Criterion validity
DNPRC	Ahn et al. (2017)	1	South Korea	Korean		n. a.	n. a.			291
NPDCC	Fang et al. (2020)	1	China	Chinese		n. a.	n. a.
CDNMY	Durgut & Yildiz (2022)	1	Turkey			n. a.	n. a.
Hypothesis testing for construct validity
DNPRC	Ahn et al. (2017)	1	South Korea	Korean		n. a.	n. a.			291
NPDCC	Fang et al. (2020)	1	China	Chinese		n. a.	n. a.
CDNMY	Durgut & Yildiz (2022)	1	Turkey			n. a.	n. a.

## Sheet: Quality of studies
Step 6: Assess the quality of the studies with the COSMIN Risk of Bias checklist							INFO copy and past the three colums for each refernce/article you include ordered per instrument
Only those boxes need to be completed for which information is available
Rating V= very good; A = adequate; D = doubtful; I = inadequate; N= not applicable
			NDRCAQ				DNCS				DNCCS				NCC-PHE				NCASDM				DNPRC				NPDCC				CDNMQ				No name
			Marin et al. (2020)				Aliakbari et al. (2022)				Al Thobaity et al. (2016)				Wang et al. (2024)				Yildiz Keskin & Alan (2024)				Ahn et al. (2017)				Fang et al. (2020)				Durgut & Yildiz (2022)				Sadegh Madani et al. (2023)
Box 1. Instrument development
1a. Concept elicitation study			JB	AP	Consensus		JB	AP	Consensus		JB	AP	Consensus		JB	AP	Consensus		JB	AP	Consensus		JB	AP	Consensus		JB	AP	Consensus		JB	AP	Consensus		JB	AP	Consensus
1	Was the concept elicitation study performed in a sample representing the target population for which the instrument was developed?		NA	NA	NA		VG	VG	VG		NA	NA	NA		VG	VG	VG		VG	VG	VG		VG	VG	VG		VG	VG	VG		VG	VG	VG		NA	NA	NA
2	Was an appropriate qualitative data collection method used to identify relevant items for a new instrument?		D	D	D		VG	VG	VG		D	D	D		VG	VG	VG		VG	VG	VG		VG	VG	VG		NA	NA	NA		D	D	D		I	I	I
3	Were skilled group moderators/ interviewers used?		NA	NA	NA		VG	VG	VG		NA	NA	NA		A	A	A		A	A	A		A	A	A		A	A	A		NA	NA	NA		NA	NA	NA
4	Were the group meetings or interviews based on an appropriate topic or interview guide?		NA	NA	NA		VG	VG	VG		NA	NA	NA		A	A	A		VG	VG	VG		A	A	A		NA	NA	NA		NA	NA	NA		NA	NA	NA
5	Were the group meetings or interviews recorded and transcribed verbatim?		NA	NA	NA		VG	VG	VG		NA	NA	NA		D	D	D		VG	VG	VG		D	D	D		NA	NA	NA		NA	NA	NA		NA	NA	NA
6	Was an appropriate approach used to analyse the data?		NA	NA	NA		VG	VG	VG		NA	NA	NA		D	D	D		VG	VG	VG		A	A	A		A	A	A		NA	NA	NA		NA	NA	NA
7	Was at least part of the data coded independently?		NA	NA	NA		VG	VG	VG		NA	NA	NA		D	D	D		VG	VG	VG		D	D	D		D	D	D		NA	NA	NA		NA	NA	NA
8	Was data collection continued until saturation was reached?		NA	NA	NA		VG	VG	VG		NA	NA	NA		VG	VG	VG		A	A	A		D	D	D		D	D	D		NA	NA	NA		NA	NA	NA
9	For quantitative studies: was the sample size appropriate?		NA	NA	NA		NA	NA	NA		NA	NA	NA		NA	NA	NA		NA	NA	NA		NA	NA	NA		NA	NA	NA		NA	NA	NA		NA	NA	NA
10	Were there any other important flaws?		VG	VG	VG		VG	VG	VG		VG	VG	VG		VG	VG	VG		VG	VG	VG		VG	VG	VG		VG	VG	VG		VG	VG	VG		VG	VG	VG
	QUALITY OF THE STUDY Lowest score of standards 1-10		D	D	D		VG	VG	VG		D	D	D		D	D	D		A	A	A		D	D	D		D	D	D		D	D	D		I	I	I
1b. Pilot study (cognitive interview study or other pilot test)			JB	AP	Consensus		JB	AP	Consensus		JB	AP	Consensus		JB	AP	Consensus		JB	AP	Consensus		JB	AP	Consensus		JB	AP	Consensus		JB	AP	Consensus		JB	AP	Consensus
11	Was the pilot study performed in a sample representing the target population?		NA	NA	NA		NA	NA	NA		VG	VG	VG		VG	VG	VG		VG	VG	VG		VG	VG	VG		A	A	A		VG	VG	VG		VG	VG	VG
12	Were nurses asked about the comprehensibility of the instrument, including instructions, items, response options, and recall period?		NA	NA	NA		NA	NA	NA		VG	VG	VG		D	D	D		VG	VG	VG		D	D	D		VG	VG	VG		VG	VG	VG		VG	VG	VG
13	Were all items tested in their final form?		NA	NA	NA		NA	NA	NA		VG	VG	VG		VG	VG	VG		VG	VG	VG		A	A	A		A	A	A		VG	VG	VG		VG	VG	VG
14	Was an appropriate qualitative method used?		NA	NA	NA		NA	NA	NA		A	A	A		VG	VG	VG		A	A	A		D	D	D		D	D	D		D	D	D		D	D	D
15	Was each item tested in an appropriate number of nurses?		NA	NA	NA		NA	NA	NA		A	A	A		VG	VG	VG		D	D	D		VG	VG	VG		A	A	A		A	A	A		D	D	D
16	Were skilled interviewers used?		NA	NA	NA		NA	NA	NA		A	A	A		A	A	A		A	A	A		NA	NA	NA		D	D	D		D	D	D		D	D	D
17	Were the interviews based on an appropriate interview guide?		NA	NA	NA		NA	NA	NA		D	D	D		A	A	A		A	A	A		NA	NA	NA		D	D	D		D	D	D		D	D	D
18	Were the interviews recorded and transcribed verbatim?		NA	NA	NA		NA	NA	NA		D	D	D		D	D	D		D	D	D		NA	NA	NA		D	D	D		D	D	D		D	D	D
19	Was an appropriate approach used to analyse the data?		NA	NA	NA		NA	NA	NA		D	D	D		D	D	D		A	A	A		A	A	A		D	D	D		VG	VG	VG		D	D	D
20	Were at least two researchers involved in the analysis?		NA	NA	NA		NA	NA	NA		D	D	D		A	A	A		A	A	A		A	A	A		D	D	D		A	A	A		D	D	D
21	Were problems regarding the comprehensibility of the instrument instructions, items, response options, and recall period appropriately addressed by adapting the instrument?		NA	NA	NA		NA	NA	NA		D	D	D		A	A	A		VG	VG	VG		A	A	A		VG	VG	VG		A	A	A		A	A	A
22	Were there any other important flaws?		NA	NA	NA		VG	VG	VG		VG	VG	VG		VG	VG	VG		VG	VG	VG		VG	VG	VG		VG	VG	VG		VG	VG	VG		VG	VG	VG
	QUALITY OF THE STUDY Lowest score of standards 11-22		NA	NA	NA		NA	NA	NA		D	D	D		D	D	D		D	D	D		D	D	D		D	D	D		D	D	D		D	D	D
	QUALITY OF THE INSTRUMENT DEVELOPMENT Lowest score of standards 1-22		D	D	D		VG	VG	VG		D	D	D		D	D	D		D	D	D		D	D	D		D	D	D		D	D	D		I	I	I
Box 2. Content validity			Marin et al. (2020)				Aliakbari et al. (2022)				Al Thobaity et al. (2016)				Wang et al. (2024)				Yildiz Keskin & Alan (2024)				Ahn et al. (2017)				Fang et al. (2020)				Durgut & Yildiz (2022)				Sadegh Madani et al. (2023)
			JB	AP	Consensus		JB	AP	Consensus		JB	AP	Consensus		JB	AP	Consensus		JB	AP	Consensus		JB	AP	Consensus		JB	AP	Consensus		JB	AP	Consensus		JB	AP	Consensus
			Marin et al. (2020)				Aliakbari et al. (2022)				Al Thobaity et al. (2016)				Wang et al. (2024)				Yildiz Keskin & Alan (2024)				Ahn et al. (2017)				Fang et al. (2020)				Durgut & Yildiz (2022)				Sadegh Madani et al. (2023)
			JB	AP	Consensus		JB	AP	Consensus		JB	AP	Consensus		JB	AP	Consensus		JB	AP	Consensus		JB	AP	Consensus		JB	AP	Consensus		JB	AP	Consensus		JB	AP	Consensus
			Marin et al. (2020)				Aliakbari et al. (2022)				Al Thobaity et al. (2016)				Wang et al. (2024)				Yildiz Keskin & Alan (2024)				Ahn et al. (2017)				Fang et al. (2020)				Durgut & Yildiz (2022)				Sadegh Madani et al. (2023)
			JB	AP	Consensus		JB	AP	Consensus		JB	AP	Consensus		JB	AP	Consensus		JB	AP	Consensus		JB	AP	Consensus		JB	AP	Consensus		JB	AP	Consensus		JB	AP	Consensus
			Marin et al. (2020)				Aliakbari et al. (2022)				Al Thobaity et al. (2016)				Wang et al. (2024)				Yildiz Keskin & Alan (2024)				Ahn et al. (2017)				Fang et al. (2020)				Durgut & Yildiz (2022)				Sadegh Madani et al. (2023)
2d. Asking about relevance			JB	AP	Consensus		JB	AP	Consensus		JB	AP	Consensus		JB	AP	Consensus		JB	AP	Consensus		JB	AP	Consensus		JB	AP	Consensus		JB	AP	Consensus		JB	AP	Consensus
25	Was an appropriate method used to ask professionals whether each item is relevant for the construct of interest?		A	A	A		D	D	D		A	A	A		VG	VG	VG		VG	VG	VG		VG	VG	VG		VG	VG	VG		D	D	D		A	A	A
26	Were professionals from all relevant disciplines included?		VG	VG	VG		A	A	A		D	D	D		VG	VG	VG		VG	VG	VG		VG	VG	VG		VG	VG	VG		A	A	A		A	A	A
27	Was each item tested in an appropriate number of professionals?		D	D	D		D	D	D		A	A	A		D	D	D		D	D	D		A	A	A		A	A	A		VG	VG	VG		VG	VG	VG
28	Was an appropriate approach used to analyse the data?		VG	VG	VG		A	A	A		D	D	D		VG	VG	VG		VG	VG	VG		A	A	A		VG	VG	VG		D	D	D		VG	VG	VG
29	Were at least two researchers involved in the analysis?		A	A	A		D	D	D		D	D	D		A	A	A		A	A	A		A	A	A		A	A	A		A	A	A		D	D	D
30	Were there any other important flaws?		VG	VG	VG		VG	VG	VG		VG	VG	VG		VG	VG	VG		VG	VG	VG		VG	VG	VG		VG	VG	VG		VG	VG	VG		VG	VG	VG
	QUALITY OF THE STUDY Lowest score of standards 25-30		D	D	D		D	D	D		D	D	D		D	D	D		D	D	D		A	A	A		A	A	A		D	D	D		D	D	D
			Marin et al. (2020)				Aliakbari et al. (2022)				Al Thobaity et al. (2016)				Wang et al. (2024)				Yildiz Keskin & Alan (2024)				Ahn et al. (2017)				Fang et al. (2020)				Durgut & Yildiz (2022)				Sadegh Madani et al. (2023)
2e. Asking about comprehensiveness			JB	AP	Consensus		JB	AP	Consensus		JB	AP	Consensus		JB	AP	Consensus		JB	AP	Consensus		JB	AP	Consensus		JB	AP	Consensus		JB	AP	Consensus		JB	AP	Consensus
31	Was an appropriate method used for assessing the comprehensiveness of the instrument?		A	A	A		D	D	D		A	A	A		A	A	A		A	A	A		A	A	A		A	A	A		D	D	D		D	D	D
32	Were professionals from all relevant disciplines included?		VG	VG	VG		VG	VG	VG		D	D	D		VG	VG	VG		VG	VG	VG		VG	VG	VG		VG	VG	VG		VG	VG	VG		A	A	A
33	Was each item tested in an appropriate number of professionals?		D	D	D		VG	VG	VG		A	A	A		VG	VG	VG		D	D	D		A	A	A		A	A	A		VG	VG	VG		VG	VG	VG
34	Was an appropriate approach used to analyse the data?		VG	VG	VG		D	D	D		D	D	D		D	D	D		A	A	A		A	A	A		A	A	A		D	D	D		D	D	D
35	Were at least two researchers involved in the analysis?		A	A	A		D	D	D		D	D	D		A	A	A		A	A	A		A	A	A		D	D	D		A	A	A		D	D	D
36	Were there any other important flaws?		VG	VG	VG		VG	VG	VG		VG	VG	VG		VG	VG	VG		VG	VG	VG		VG	VG	VG		VG	VG	VG		VG	VG	VG		VG	VG	VG
	QUALITY OF THE STUDY Lowest score of standards 31-36		D	D	D		D	D	D		D	D	D		D	D	D		D	D	D		A	A	A		D	D	D		D	D	D		D	D	D
			Marin et al. (2020)				Aliakbari et al. (2022)				Al Thobaity et al. (2016)				Wang et al. (2024)				Yildiz Keskin & Alan (2024)				Ahn et al. (2017)				Fang et al. (2020)				Durgut & Yildiz (2022)				Sadegh Madani et al. (2023)
2f. Asking about comprehensibility			JB	AP	Consensus		JB	AP	Consensus		JB	AP	Consensus		JB	AP	Consensus		JB	AP	Consensus		JB	AP	Consensus		JB	AP	Consensus		JB	AP	Consensus		JB	AP	Consensus
37	Was an appropriate method used for assessing the comprehensibilitys of the instrument?		A	A	A		D	D	D		D	D	D		A	A	A		A	A	A		D	D	D		A	A	A		D	D	D		D	D	D
38	Were professionals from all relevant disciplines included?		VG	VG	VG		VG	VG	VG		D	D	D		VG	VG	VG		VG	VG	VG		VG	VG	VG		VG	VG	VG		A	A	A		A	A	A
39	Was the instrument tested in an appropriate number of professionals?		D	D	D		D	D	D		A	A	A		D	D	D		D	D	D		A	A	A		A	A	A		A	A	A		A	A	A
40	Was an appropriate approach used to analyse the data?		VG	VG	VG		D	D	D		D	D	D		D	D	D		D	D	D		A	A	A		A	A	A		D	D	D		D	D	D
41	Were at least two researchers involved in the analysis?		A	A	A		D	D	D		D	D	D		A	A	A		A	A	A		A	A	A		D	D	D		D	D	D		D	D	D
42	Were there any other important flaws?		VG	VG	VG		VG	VG	VG		VG	VG	VG		VG	VG	VG		VG	VG	VG		VG	VG	VG		VG	VG	VG		VG	VG	VG		VG	VG	VG
	QUALITY OF THE STUDY Lowest score of standards 37-42		D	D	D		D	D	D		D	D	D		D	D	D		D	D	D		D	D	D		D	D	D		D	D	D		D	D	D
			Marin et al. (2020)				Aliakbari et al. (2022)				Al Thobaity et al. (2016)				Wang et al. (2024)				Yildiz Keskin & Alan (2024)				Ahn et al. (2017)				Fang et al. (2020)				Durgut & Yildiz (2022)				Sadegh Madani et al. (2023)
Box 3. Structural validity			JB	AP	Consensus		JB	AP	Consensus		JB	AP	Consensus		JB	AP	Consensus		JB	AP	Consensus		JB	AP	Consensus		JB	AP	Consensus		JB	AP	Consensus		JB	AP	Consensus
1	For CTT: Was exploratory or confirmatory factor analysis performed?		D	D	D		D	D	D		D	D	D		VG	VG	VG		VG	VG	VG		VG	VG	VG		VG	VG	VG		VG	VG	VG		I	I	I
2	For IRT/Rasch: does the chosen model fit to the research question?		NA	NA	NA		NA	NA	NA		NA	NA	NA		NA	NA	NA		NA	NA	NA		NA	NA	NA		NA	NA	NA		NA	NA	NA		NA	NA	NA
3	Was the sample size included in the analysis adequate?		VG	VG	VG		VG	VG	VG		I	I	I		VG	VG	VG		VG	VG	VG		VG	VG	VG		VG	VG	VG		VG	VG	VG		I	I	I
4	Were there any other important flaws?		VG	VG	VG		VG	VG	VG		VG	VG	VG		VG	VG	VG		NA	NA	NA		NA	NA	NA		VG	VG	VG		NA	NA	NA		VG	VG	VG
	QUALITY OF THE STUDY Lowest score of standards 1-4		D	D	D		D	D	D		I	I	I		VG	VG	VG		VG	VG	VG		VG	VG	VG		VG	VG	VG		VG	VG	VG		I	I	I
			Marin et al. (2020)				Aliakbari et al. (2022)				Al Thobaity et al. (2016)				Wang et al. (2024)				Yildiz Keskin & Alan (2024)				Ahn et al. (2017)				Fang et al. (2020)				Durgut & Yildiz (2022)				Sadegh Madani et al. (2023)
Box 4. Internal consistency			JB	AP	Consensus		JB	AP	Consensus		JB	AP	Consensus		JB	AP	Consensus		JB	AP	Consensus		JB	AP	Consensus		JB	AP	Consensus		JB	AP	Consensus		JB	AP	Consensus
1	For continuous scores: Was Cronbach’s alpha or omega calculated?		VG	VG	VG		VG	VG	VG		VG	VG	VG		VG	VG	VG		VG	VG	VG		VG	VG	VG		VG	VG	VG		VG	VG	VG		VG	VG	VG
2	For dichotomous scores: Was Cronbach’s alpha or KR-20 calculated?		NA	NA	NA		NA	NA	NA		NA	NA	NA		NA	NA	NA		NA	NA	NA		NA	NA	NA		NA	NA	NA		NA	NA	NA		NA	NA	NA
3	For IRT-based scores: Was standard error of the theta (SE (θ)) or reliability coefficient of estimated latent trait value (index of (subject or item) separation) calculated?		NA	NA	NA		NA	NA	NA		NA	NA	NA		NA	NA	NA		NA	NA	NA		NA	NA	NA		NA	NA	NA		NA	NA	NA		NA	NA	NA
4	Were there any other important flaws?		VG	VG	VG		NA	NA	NA		VG	VG	VG		VG	VG	VG		VG	VG	VG		NA	NA	NA		VG	VG	VG		NA	NA	NA		VG	VG	VG
	QUALITY OF THE STUDY Lowest score of standards 1-4		VG	VG	VG		VG	VG	VG		VG	VG	VG		VG	VG	VG		VG	VG	VG		VG	VG	VG		VG	VG	VG		VG	VG	VG		VG	VG	VG
			Marin et al. (2020)				Aliakbari et al. (2022)				Al Thobaity et al. (2016)				Wang et al. (2024)				Yildiz Keskin & Alan (2024)				Ahn et al. (2017)				Fang et al. (2020)				Durgut & Yildiz (2022)				Sadegh Madani et al. (2023)
Box 5. Cross-cultural validity\measurement invariance			JB	AP	Consensus		JB	AP	Consensus		JB	AP	Consensus		JB	AP	Consensus		JB	AP	Consensus		JB	AP	Consensus		JB	AP	Consensus		JB	AP	Consensus		JB	AP	Consensus
1	Were the samples similar for relevant characteristics except for the group variable?
2	Was an adequate approach used to analyse the data?
3	Was the sample size included in the analysis adequate?
4	Were there any other important flaws?
	QUALITY OF THE STUDY Lowest score of standards 1-4
			Marin et al. (2020)				Aliakbari et al. (2022)				Al Thobaity et al. (2016)				Wang et al. (2024)				Yildiz Keskin & Alan (2024)				Ahn et al. (2017)				Fang et al. (2020)				Durgut & Yildiz (2022)				Sadegh Madani et al. (2023)
Box 6. Reliability			JB	AP	Consensus		JB	AP	Consensus		JB	AP	Consensus		JB	AP	Consensus		JB	AP	Consensus		JB	AP	Consensus		JB	AP	Consensus		JB	AP	Consensus		JB	AP	Consensus
1	Were nurses stable on the construct to be measured in the time between the repeated measurements?		VG	VG	VG		VG	VG	VG		VG	VG	VG		A	A	A		VG	VG	VG		NA	NA	NA		A	A	A		D	D	D		NA	NA	NA
2	Was the time interval between the repeated measurements appropriate?		VG	VG	VG		VG	VG	VG		D	D	D		VG	VG	VG		VG	VG	VG		NA	NA	NA		D	D	D		D	D	D		NA	NA	NA
3	Were the test conditions similar for the repeated measurements - except for the condition being evaluated?		A	A	A		A	A	A		A	A	A		A	A	A		A	A	A		NA	NA	NA		D	D	D		D	D	D		NA	NA	NA
4	For continuous scores: Was the appropriate intraclass correlation coefficient (ICC) calculated?		VG	VG	VG		VG	VG	VG		A	A	A		VG	VG	VG		VG	VG	VG		NA	NA	NA		A	A	A		A	A	A		NA	NA	NA
5	For dichotomous/nominal/ordinal scores: Was kappa calculated?		NA	NA	NA		NA	NA	NA		NA	NA	NA		NA	NA	NA		NA	NA	NA		NA	NA	NA		NA	NA	NA		NA	NA	NA		NA	NA	NA
6	For ordinal scores: Was a weighted kappa calculated?		NA	NA	NA		NA	NA	NA		NA	NA	NA		NA	NA	NA		NA	NA	NA		NA	NA	NA		NA	NA	NA		NA	NA	NA		NA	NA	NA
7	Were there any other important flaws?		VG	VG	VG		VG	VG	VG		VG	VG	VG		VG	VG	VG		NA	NA	NA		NA	NA	NA		VG	VG	VG		VG	VG	VG		NA	NA	NA
	QUALITY OF THE STUDY Lowest score of standards 1-7		A	A	A		A	A	A		D	D	D		VG	VG	VG		A	A	A		NA	NA	NA		D	D	D		D	D	D		NA	NA	NA
			Marin et al. (2020)				Aliakbari et al. (2022)				Al Thobaity et al. (2016)				Wang et al. (2024)				Yildiz Keskin & Alan (2024)				Ahn et al. (2017)				Fang et al. (2020)				Durgut & Yildiz (2022)				Sadegh Madani et al. (2023)
Box 7. Measurement error			JB	AP	Consensus		JB	AP	Consensus		JB	AP	Consensus		JB	AP	Consensus		JB	AP	Consensus		JB	AP	Consensus		JB	AP	Consensus		JB	AP	Consensus		JB	AP	Consensus
1	Were patients stable on the construct to be measured in the time between the repeated measurements?
2	Was the time interval between the repeated measurements appropriate?
3	Were the test conditions similar for the repeated measurements - except for the condition being evaluated?
4	For continuous scores: Was the Standard Error of Measurement (SEM), Smallest Detectable Change (SDC) or Limits of Agreement (LoA) calculated?
5	For dichotomous/nominal/ordinal scores: Was the percentage (e.g. positive and negative) agreement calculated?
6	Were there any other important flaws?
	QUALITY OF THE STUDY Lowest score of standards 1-6
			Marin et al. (2020)				Aliakbari et al. (2022)				Al Thobaity et al. (2016)				Wang et al. (2024)				Yildiz Keskin & Alan (2024)				Ahn et al. (2017)				Fang et al. (2020)				Durgut & Yildiz (2022)				Sadegh Madani et al. (2023)
Box 8. Criterion validity			JB	AP	Consensus		JB	AP	Consensus		JB	AP	Consensus		JB	AP	Consensus		JB	AP	Consensus		JB	AP	Consensus		JB	AP	Consensus		JB	AP	Consensus		JB	AP	Consensus
1	For continuous scores: Were correlations, or the area under the receiver operating curve calculated?
2	For dichotomous scores: Were sensitivity and specificity determined?
3	Were there any other important flaws?
	QUALITY OF THE STUDY Lowest score of standards 1-3
Box 9. Hypotheses testing for construct validity			Marin et al. (2020)				Aliakbari et al. (2022)				Al Thobaity et al. (2016)				Wang et al. (2024)				Yildiz Keskin & Alan (2024)				Ahn et al. (2017)				Fang et al. (2020)				Durgut & Yildiz (2022)				Sadegh Madani et al. (2023)
9a. Comparison with other outcome measurement instruments (convergent validity)			JB	AP	Consensus		JB	AP	Consensus		JB	AP	Consensus		JB	AP	Consensus		JB	AP	Consensus		JB	AP	Consensus		JB	AP	Consensus		JB	AP	Consensus		JB	AP	Consensus
1	Is it clear what the comparator instrument(s) measure(s)?		NA	NA			NA	NA	NA		NA	NA	NA		VG	VG	VG		NA	NA	NA		VG	VG	VG		NA	NA	NA		NA	NA	NA		NA	NA	NA
2	Were the measurement properties of the comparator instrument(s) sufficient?		NA	NA			NA	NA	NA		NA	NA	NA		NA	NA	NA		NA	NA	NA		NA	NA	NA		NA	NA	NA		NA	NA	NA		NA	NA	NA
3	Were design and statistical methods adequate for the comparisons being made?		NA	NA			NA	NA	NA		NA	NA	NA		VG	VG	VG		NA	NA	NA		VG	VG	VG		NA	NA	NA		NA	NA	NA		NA	NA	NA
4	Were there any other important flaws?		NA	NA			NA	NA	NA		NA	NA	NA		VG	VG	VG		NA	NA	NA		VG	VG	VG		NA	NA	NA		NA	NA	NA		NA	NA	NA
	QUALITY OF THE STUDY Lowest score of standards 1-4		NA	NA	NA		NA	NA	NA		NA	NA	NA		VG	VG	VG		NA	NA	NA		VG	VG	VG		NA	NA	NA		NA	NA	NA		NA	NA	NA
			Marin et al. (2020)				Aliakbari et al. (2022)				Al Thobaity et al. (2016				Wang et al. (2024)				Yildiz Keskin & Alan (2024)				Ahn et al. (2017)				Fang et al. (2020)				Durgut & Yildiz (2022)				Sadegh Madani et al. (2023)
9b. Comparison between subgroups (discriminative or known-groups validity)			JB	AP	Consensus		JB	AP	Consensus		JB	AP	Consensus		JB	AP	Consensus		JB	AP	Consensus		JB	AP	Consensus		JB	AP	Consensus		JB	AP	Consensus		JB	AP	Consensus
5	Was an adequate description provided of important characteristics of the subgroups?		NA	NA			NA	NA	NA		NA	NA	NA		NA	NA	NA		NA	NA	NA		NA	NA	NA		NA	NA	NA		NA	NA	NA		NA	NA	NA
6	Were design and statistical methods adequate for the subgroups being compared?		NA	NA			NA	NA	NA		NA	NA	NA		NA	NA	NA		NA	NA	NA		NA	NA	NA		NA	NA	NA		NA	NA	NA		NA	NA	NA
7	Were there any other important flaws?		NA	NA			NA	NA	NA		NA	NA	NA		NA	NA	NA		NA	NA	NA		NA	NA	NA		NA	NA	NA		NA	NA	NA		NA	NA	NA
	QUALITY OF THE STUDY Lowest score of standards 5-7		NA	NA	NA		NA	NA	NA		NA	NA	NA		NA	NA	NA		NA	NA	NA		NA	NA	NA		NA	NA	NA		NA	NA	NA		NA	NA	NA
Box 10. Responsiveness			Marin et al. (2020)				Aliakbari et al. (2022)				Al Thobaity et al. (2016)				Wang et al. (2024)				Yildiz Keskin & Alan (2024)				Ahn et al. (2017)				Fang et al. (2020)				Durgut & Yildiz (2022)				Sadegh Madani et al. (2023)
10a. Criterion approach (comparison to a gold standard)			JB	AP	Consensus		JB	AP	Consensus		JB	AP	Consensus		JB	AP	Consensus		JB	AP	Consensus		JB	AP	Consensus		JB	AP	Consensus		JB	AP	Consensus		JB	AP	Consensus
1	For continuous scores: Were correlations between change scores, or the area under the Receiver Operator Curve (ROC) curve calculated?
2	For dichotomous scales: Were sensitivity and specificity (changed versus not changed) determined?
3	Were there any other important flaws?
	QUALITY OF THE STUDY Lowest score of standards 1-3
			Marin et al. (2020)				Aliakbari et al. (2022)				Al Thobaity et al. (2016)				Wang et al. (2024)				Yildiz Keskin & Alan (2024)				Ahn et al. (2017)				Fang et al. (2020)				Durgut & Yildiz (2022)				Sadegh Madani et al. (2023)
10b. Construct approach (comparison with other outcome measurement instruments)			JB	AP	Consensus		JB	AP	Consensus		JB	AP	Consensus		JB	AP	Consensus		JB	AP	Consensus		JB	AP	Consensus		JB	AP	Consensus		JB	AP	Consensus		JB	AP	Consensus
4	Is it clear what the comparator instrument(s) measure(s)?
5	Were the measurement properties of the comparator instrument(s) sufficient?
6	Were design and statistical methods adequate for the comparisons being made?
7	Were there any other important flaws?
	QUALITY OF THE STUDY Lowest score of standards 4-7
			Marin et al. (2020)				Aliakbari et al. (2022)				Al Thobaity et al. (2016)				Wang et al. (2024)				Yildiz Keskin & Alan (2024)				Ahn et al. (2017)				Fang et al. (2020)				Durgut & Yildiz (2022)				Sadegh Madani et al. (2023)
10c. Construct approach: (comparison between subgroups)			JB	AP	Consensus		JB	AP	Consensus		JB	AP	Consensus		JB	AP	Consensus		JB	AP	Consensus		JB	AP	Consensus		JB	AP	Consensus		JB	AP	Consensus		JB	AP	Consensus
8	Was an adequate description provided of important characteristics of the subgroups?
9	Were design and statistical methods adequate for the subgroups being compared?
10	Were there any other important flaws?
	QUALITY OF THE STUDY Lowest score of standards 8-10
			Marin et al. (2020)				Aliakbari et al. (2022)				Al Thobaity et al. (2016)				Wang et al. (2024)				Yildiz Keskin & Alan (2024)				Ahn et al. (2017)				Fang et al. (2020)				Durgut & Yildiz (2022)				Sadegh Madani et al. (2023)
10d. Construct approach: (comparison before and after intervention)			JB	AP	Consensus		JB	AP	Consensus		JB	AP	Consensus		JB	AP	Consensus		JB	AP	Consensus		JB	AP	Consensus		JB	AP	Consensus		JB	AP	Consensus		JB	AP	Consensus
11	Was an adequate description provided of the intervention given?
12	Was the statistical method appropriate for the before-after comparison being made?
13	Were there any other important flaws?
	QUALITY OF THE STUDY Lowest score of standards 11-13

## Sheet: Rate content validity
Step 6: Assess the quality of the PROMs against the COSMIN criteria for good measurement properties
Step 6.1 Content validity
Only those columns need to be completed for which information is available
To fill in ratings use apostrophe (') before the + / - / ± / ? signs
Score: + = sufficient; - = insufficient; ? = indeterminate; ± = inconsistent
NDRCAQ		Results	PROM development studies	PROM development studies	PROM development studies	Rating of reviewers	Rating of reviewers	Rating of reviewers	SUMMARIZED RATINGS	SUMMARIZED RATINGS	SUMMARIZED RATINGS	QUALITY OF EVIDENCE	QUALITY OF EVIDENCE	QUALITY OF EVIDENCE
		Marin et al. (2020)	Marin et al. (2020)
			+ / - / ?	+ / - / ?	+ / - / ?	+ / - / ?	+ / - / ?	+ / - / ?	+ / - / ± / ?	+ / - / ± / ?	+ / - / ± / ?	High, moderate, low, very low	High, moderate, low, very low	High, moderate, low, very low
Relevance			JB	AP	consensus	JB	AP	consensus	JB	AP	consensus	JB	AP	consensus
1	Are the included items relevant for the construct of interest?		+	+	+	-	-	+
2	Are the included items relevant for the target population of interest?		+	+	+	+	+	+
3	Are the included items relevant for the context of use of interest?		+	+	+	+	+	+
4	Are the response options appropriate?		?	?	?	?	?	?
5	Is the recall period appropriate?		?	?	?	?	?	?
	RELEVANCE RATING (+ / - / ± / ?)		+	+	+	-	-	+	±	±	±	Very low	Very low	Very low
Comprehensiveness
6	Are all key concepts included?		?	?	?	-	-	-
	COMPREHENSIVENESS RATING (+ / - / ± / ?)		?	?	?	-	-	-	-	-	-	Very low	Very low	Very low
Comprehensibility
7	Are the PROM instructions understood by the population of interest as intended?		?	?	?
8	Are the PROM items and response options understood by the population of interest as intended?		?	?	?
9	Are the PROM items appropriately worded?					+	+	+
10	Do the response options match the question?					?	?	?
	COMPREHENSIBILITY RATING (+ / - / ± / ?)		?	?	?	?	?	?	?	?	?
		CVI: 0.88 / n = 8
	CONTENT VALIDITY RATING (+ / - / ± / ?)								±	±	±	Very low	Very low	Very low
Score: + = sufficient; - = insufficient; ? = indeterminate; ± = inconsistent
DNCS			PROM development studies	PROM development studies	PROM development studies	Rating of reviewers	Rating of reviewers	Rating of reviewers	SUMMARIZED RATINGS	SUMMARIZED RATINGS	SUMMARIZED RATINGS	QUALITY OF EVIDENCE	QUALITY OF EVIDENCE	QUALITY OF EVIDENCE
			Aliakbari et al. (2022)
			+ / - / ?	+ / - / ?	+ / - / ?	+ / - / ?	+ / - / ?	+ / - / ?	+ / - / ± / ?	+ / - / ± / ?	+ / - / ± / ?	High, moderate, low, very low	High, moderate, low, very low	High, moderate, low, very low
Relevance			JB	AP	consensus	JB	AP	consensus	JB	AP	consensus	JB	AP	consensus
1	Are the included items relevant for the construct of interest?		+	+	+	?	?	?
2	Are the included items relevant for the target population of interest?		+	+	+	?	?	?
3	Are the included items relevant for the context of use of interest?		+	+	+	?	?	?
4	Are the response options appropriate?		+	+	+	?	?	?
5	Is the recall period appropriate?		?	?	?	?	?	?
	RELEVANCE RATING (+ / - / ± / ?)		+	+	+	?	?	?	+	+	+	Moderate	Moderate	Moderate
Comprehensiveness
6	Are all key concepts included?		+	+	+	?	?	?
	COMPREHENSIVENESS RATING (+ / - / ± / ?)		+	+	+	?	?	?	+	+	+	Moderate	Moderate	Moderate
Comprehensibility
7	Are the PROM instructions understood by the population of interest as intended?		+	+	+
8	Are the PROM items and response options understood by the population of interest as intended?		+	+	+
9	Are the PROM items appropriately worded?					?	?	?
10	Do the response options match the question?					?	?	?
	COMPREHENSIBILITY RATING (+ / - / ± / ?)		+	+	+	?	?	?	+	+	+	Moderate	Moderate	Moderate
		CVI: 0.79 / n = 10
	CONTENT VALIDITY RATING (+ / - / ± / ?)								+	+	+	Moderate	Moderate	Moderate
Score: + = sufficient; - = insufficient; ? = indeterminate; ± = inconsistent
DNCCS			PROM development studies	PROM development studies	PROM development studies	Rating of reviewers	Rating of reviewers	Rating of reviewers	SUMMARIZED RATINGS	SUMMARIZED RATINGS	SUMMARIZED RATINGS	QUALITY OF EVIDENCE	QUALITY OF EVIDENCE	QUALITY OF EVIDENCE
			Al Thobaity et al. (2016)
			+ / - / ?	+ / - / ?	+ / - / ?	+ / - / ?	+ / - / ?	+ / - / ?	+ / - / ± / ?	+ / - / ± / ?	+ / - / ± / ?	High, moderate, low, very low	High, moderate, low, very low	High, moderate, low, very low
Relevance			JB	AP	consensus	JB	AP	consensus	JB	AP	consensus	JB	AP	consensus
1	Are the included items relevant for the construct of interest?		+	+	+	-	-	-
2	Are the included items relevant for the target population of interest?		+	+	+	+	+	+
3	Are the included items relevant for the context of use of interest?		+	+	+	+	+	+
4	Are the response options appropriate?		?	?	?	?	?	?
5	Is the recall period appropriate?		?	?	?	?	?	?
	RELEVANCE RATING (+ / - / ± / ?)		+	+	+	-	-	-	±	±	±	Very low	Very low
Comprehensiveness
6	Are all key concepts included?		?	?	?	-	-	-
	COMPREHENSIVENESS RATING (+ / - / ± / ?)		?	?	?	-	-	-	-	-	-	Very low	Very low
Comprehensibility
7	Are the PROM instructions understood by the population of interest as intended?		?	?	?
8	Are the PROM items and response options understood by the population of interest as intended?		?	?	?
9	Are the PROM items appropriately worded?					+	+	+
10	Do the response options match the question?					?	?	?
	COMPREHENSIBILITY RATING (+ / - / ± / ?)		?	?	?	?	?	?	?	?	?	Very low	Very low
		-
	CONTENT VALIDITY RATING (+ / - / ± / ?)								±	±	±	Very low	Very low
Score: + = sufficient; - = insufficient; ? = indeterminate; ± = inconsistent
NCC-PHE			PROM development studies	PROM development studies	PROM development studies	Rating of reviewers	Rating of reviewers	Rating of reviewers	SUMMARIZED RATINGS	SUMMARIZED RATINGS	SUMMARIZED RATINGS	QUALITY OF EVIDENCE	QUALITY OF EVIDENCE	QUALITY OF EVIDENCE
			Wang et al. (2024)
			+ / - / ?	+ / - / ?	+ / - / ?	+ / - / ?	+ / - / ?	+ / - / ?	+ / - / ± / ?	+ / - / ± / ?	+ / - / ± / ?	High, moderate, low, very low	High, moderate, low, very low	High, moderate, low, very low
Relevance			JB	AP	consensus	JB	AP	consensus	JB	AP	consensus	JB	AP	consensus
1	Are the included items relevant for the construct of interest?		+	+	+	-	-	-
2	Are the included items relevant for the target population of interest?		+	+	+	+	+	+
3	Are the included items relevant for the context of use of interest?		+	+	+	+	+	+
4	Are the response options appropriate?		+	+	+	+	+	+
5	Is the recall period appropriate?		?	?	?	?	?	?
	RELEVANCE RATING (+ / - / ± / ?)		+	+	+	-	-	-	±	±	±	Low	Low	Low
Comprehensiveness
6	Are all key concepts included?		+	+	+	-	-	-
	COMPREHENSIVENESS RATING (+ / - / ± / ?)		+	+	+	-	-	-	±	±	±	Low	Low	Low
Comprehensibility
7	Are the PROM instructions understood by the population of interest as intended?		?	?	?
8	Are the PROM items and response options understood by the population of interest as intended?		?	?	?
9	Are the PROM items appropriately worded?					?	?	?
10	Do the response options match the question?					+	+	+
	COMPREHENSIBILITY RATING (+ / - / ± / ?)		?	?	?	?	?	?	?	?	?	Moderate	Moderate	Moderate
		CVI: 0.97 / n = 7
	CONTENT VALIDITY RATING (+ / - / ± / ?)								±	±	±	Low	Low	Low
Score: + = sufficient; - = insufficient; ? = indeterminate; ± = inconsistent
NCASDM			PROM development studies	PROM development studies	PROM development studies	Rating of reviewers	Rating of reviewers	Rating of reviewers	SUMMARIZED RATINGS	SUMMARIZED RATINGS	SUMMARIZED RATINGS	QUALITY OF EVIDENCE	QUALITY OF EVIDENCE	QUALITY OF EVIDENCE
			Yildiz Keskin & Alan (2024)
			+ / - / ?	+ / - / ?	+ / - / ?	+ / - / ?	+ / - / ?	+ / - / ?	+ / - / ± / ?	+ / - / ± / ?	+ / - / ± / ?	High, moderate, low, very low	High, moderate, low, very low	High, moderate, low, very low
Relevance			JB	AP	consensus	JB	AP	consensus	JB	AP	consensus	JB	AP	consensus
1	Are the included items relevant for the construct of interest?		+	+	+	-	-	-
2	Are the included items relevant for the target population of interest?		+	+	+	+	+	+
3	Are the included items relevant for the context of use of interest?		+	+	+	+	+	+
4	Are the response options appropriate?		+	+	+	+	+	+
5	Is the recall period appropriate?		?	?	?	?	?	?
	RELEVANCE RATING (+ / - / ± / ?)		+	+	+	-	-	-	±	±	±	Moderate	Moderate	Moderate
Comprehensiveness
6	Are all key concepts included?		+	+	+	-	-	-
	COMPREHENSIVENESS RATING (+ / - / ± / ?)		+	+	+	-	-	-	±	±	±	Moderate	Moderate	Moderate
Comprehensibility
7	Are the PROM instructions understood by the population of interest as intended?		?	?	?
8	Are the PROM items and response options understood by the population of interest as intended?		?	+	?
9	Are the PROM items appropriately worded?					+	+	+
10	Do the response options match the question?					+	+	+
	COMPREHENSIBILITY RATING (+ / - / ± / ?)		?	+	?	+	+	+	+	+	+	Moderate	Moderate	Moderate
		CVI: 0.95 / n = 15
	CONTENT VALIDITY RATING (+ / - / ± / ?)								±	±	±	Moderate	Moderate	Moderate
Score: + = sufficient; - = insufficient; ? = indeterminate; ± = inconsistent
DNPRC			PROM development studies	PROM development studies	PROM development studies	Rating of reviewers	Rating of reviewers	Rating of reviewers	SUMMARIZED RATINGS	SUMMARIZED RATINGS	SUMMARIZED RATINGS	QUALITY OF EVIDENCE	QUALITY OF EVIDENCE	QUALITY OF EVIDENCE
			Ahn et al. (2017)
			+ / - / ?	+ / - / ?	+ / - / ?	+ / - / ?	+ / - / ?	+ / - / ?	+ / - / ± / ?	+ / - / ± / ?	+ / - / ± / ?	High, moderate, low, very low	High, moderate, low, very low	High, moderate, low, very low
Relevance			JB	AP	consensus	JB	AP	consensus	JB	AP	consensus	JB	AP	consensus
1	Are the included items relevant for the construct of interest?		+	+	+	-	-	-
2	Are the included items relevant for the target population of interest?		+	+	+	+	+	+
3	Are the included items relevant for the context of use of interest?		+	+	+	+	+	+
4	Are the response options appropriate?		?	?	?	?	?	?
5	Is the recall period appropriate?		?	?	?	?	?	?
	RELEVANCE RATING (+ / - / ± / ?)		+	+	+	-	-	-	-	-	-	Low	Low	Low
Comprehensiveness
6	Are all key concepts included?		?	?	?	?	?	?
	COMPREHENSIVENESS RATING (+ / - / ± / ?)		?	?	?	?	?	?	?	?	?
Comprehensibility
7	Are the PROM instructions understood by the population of interest as intended?		?	?	?
8	Are the PROM items and response options understood by the population of interest as intended?		?	?	?
9	Are the PROM items appropriately worded?					+	+	+
10	Do the response options match the question?					+	+	+
	COMPREHENSIBILITY RATING (+ / - / ± / ?)		?	?	?	+	+	+	+	+	+	Low	Low	Low
		-
	CONTENT VALIDITY RATING (+ / - / ± / ?)								±	±	±	Low	Low	Low
Score: + = sufficient; - = insufficient; ? = indeterminate; ± = inconsistent
NPDCC			PROM development studies	PROM development studies	PROM development studies	Rating of reviewers	Rating of reviewers	Rating of reviewers	SUMMARIZED RATINGS	SUMMARIZED RATINGS	SUMMARIZED RATINGS	QUALITY OF EVIDENCE	QUALITY OF EVIDENCE	QUALITY OF EVIDENCE
			Fang et al. (2020)
			+ / - / ?	+ / - / ?	+ / - / ?	+ / - / ?	+ / - / ?	+ / - / ?	+ / - / ± / ?	+ / - / ± / ?	+ / - / ± / ?	High, moderate, low, very low	High, moderate, low, very low	High, moderate, low, very low
Relevance			JB	AP	consensus	JB	AP	consensus	JB	AP	consensus	JB	AP	consensus
1	Are the included items relevant for the construct of interest?		+	+	+	-	-	-
2	Are the included items relevant for the target population of interest?		+	+	+	+	+	+
3	Are the included items relevant for the context of use of interest?		+	+	+	+	+	+
4	Are the response options appropriate?		+	+	+	+	+	+
5	Is the recall period appropriate?		?	?	?	?	?	?
	RELEVANCE RATING (+ / - / ± / ?)		+	+	+	-	-	-	±	±	±	Very low	Very low	Very low
Comprehensiveness
6	Are all key concepts included?		?	?	?	+	+	+
	COMPREHENSIVENESS RATING (+ / - / ± / ?)		?	?	?	+	+	+	+	+	+	Very low	Very low	Very low
Comprehensibility
7	Are the PROM instructions understood by the population of interest as intended?		?	?
8	Are the PROM items and response options understood by the population of interest as intended?		+	+
9	Are the PROM items appropriately worded?					+	+	+
10	Do the response options match the question?					+	+	+
	COMPREHENSIBILITY RATING (+ / - / ± / ?)		+	+	+	+	+	+	+	+	+	Low	Low	Low
		S-CVI: 0,925
	CONTENT VALIDITY RATING (+ / - / ± / ?)								±	±	±	Very low	Very low	Very low
Score: + = sufficient; - = insufficient; ? = indeterminate; ± = inconsistent
CDNMQ			PROM development studies	PROM development studies	PROM development studies	Rating of reviewers	Rating of reviewers	Rating of reviewers	SUMMARIZED RATINGS	SUMMARIZED RATINGS	SUMMARIZED RATINGS	QUALITY OF EVIDENCE	QUALITY OF EVIDENCE	QUALITY OF EVIDENCE
			Durgut & Yildiz (2022)
			+ / - / ?	+ / - / ?	+ / - / ?	+ / - / ?	+ / - / ?	+ / - / ?	+ / - / ± / ?	+ / - / ± / ?	+ / - / ± / ?	High, moderate, low, very low	High, moderate, low, very low	High, moderate, low, very low
Relevance			JB	AP	consensus	JB	AP	consensus	JB	AP	consensus	JB	AP	consensus
1	Are the included items relevant for the construct of interest?		+	+	+	?	?	?
2	Are the included items relevant for the target population of interest?		+	+	+	?	?	?
3	Are the included items relevant for the context of use of interest?		+	+	+	?	?	?
4	Are the response options appropriate?		?	?	?	?	?	?
5	Is the recall period appropriate?		?	?	?	?	?	?
	RELEVANCE RATING (+ / - / ± / ?)		+	+	+	?	?	?	+	+	+	Very low	Very low	Very low
Comprehensiveness
6	Are all key concepts included?		?	?	?	?	?	?
	COMPREHENSIVENESS RATING (+ / - / ± / ?)		?	?	?	?	?	?	?	?	?
Comprehensibility
7	Are the PROM instructions understood by the population of interest as intended?		+	+	+
8	Are the PROM items and response options understood by the population of interest as intended?		+	+	+
9	Are the PROM items appropriately worded?					?	?	?
10	Do the response options match the question?					?	?	?
	COMPREHENSIBILITY RATING (+ / - / ± / ?)		+	+	+	?	?	?	+	+	+	Low	Low	Low
	CONTENT VALIDITY RATING (+ / - / ± / ?)								+	+	+	Very low	Very low	Very low
Score: + = sufficient; - = insufficient; ? = indeterminate; ± = inconsistent
			PROM development studies	PROM development studies	PROM development studies	Rating of reviewers	Rating of reviewers	Rating of reviewers	SUMMARIZED RATINGS	SUMMARIZED RATINGS	SUMMARIZED RATINGS	QUALITY OF EVIDENCE	QUALITY OF EVIDENCE	QUALITY OF EVIDENCE
			Sadegh Madani et al. (2023)
			+ / - / ?	+ / - / ?	+ / - / ?	+ / - / ?	+ / - / ?	+ / - / ?	+ / - / ± / ?	+ / - / ± / ?	+ / - / ± / ?	High, moderate, low, very low	High, moderate, low, very low	High, moderate, low, very low
Relevance			JB	AP	consensus	JB	AP	consensus	JB	AP	consensus	JB	AP	consensus
1	Are the included items relevant for the construct of interest?		+	+	+	?	?	?
2	Are the included items relevant for the target population of interest?		+	+	+	?	?	?
3	Are the included items relevant for the context of use of interest?		+	+	+	?	?	?
4	Are the response options appropriate?		?	?	?	?	?	?
5	Is the recall period appropriate?		?	?	?	?	?	?
	RELEVANCE RATING (+ / - / ± / ?)		+	+	+	?	?	?	+	+	+	Very low	Very low	Very low
Comprehensiveness
6	Are all key concepts included?		?	?	?	?	?	?
	COMPREHENSIVENESS RATING (+ / - / ± / ?)		?	?	?	?	?	?	?	?	?
Comprehensibility
7	Are the PROM instructions understood by the population of interest as intended?		+	+	+
8	Are the PROM items and response options understood by the population of interest as intended?		+	+	+
9	Are the PROM items appropriately worded?					?	?	?
10	Do the response options match the question?					?	?	?
	COMPREHENSIBILITY RATING (+ / - / ± / ?)		+	+	+	?	?	?	+	+	+	Very low	Very low	Very low
		-
	CONTENT VALIDITY RATING (+ / - / ± / ?)								+	+	+	Very low	Very low	Very low
								?

## Sheet: Rate other MP
	Step 6: Assess the quality of the PROMs against the COSMIN criteria for good measurement properties
	Step 6.2-9 Other measurement properties
	NDRCAQ	Marin et al. (2020)
		Result	RATING	RATING	RATING	Quality of study	Sample size	QUALITY OF EVIDENCE	QUALITY OF EVIDENCE	QUALITY OF EVIDENCE
			+ / - / ?	+ / - / ?	+ / - / ?			High, moderate, low, very low	High, moderate, low, very low	High, moderate, low, very low
			JB	AP	consensus			JB	AP	consensus
	Structural validity	EFA: PFA / factor loadings of each item on ist factor >= 0.4	+	+	+			Low	Low	Low
	Internal consistency	0.94 / 0.93 / 0.94	+	+	+			High	High	High
	Cross-cultural validity	n/a	?	?	?
	Reliability	ICC > 0.70	+	+	+			Moderate	Moderate	Moderate
	Measurement error	n/a	?	?	?
	Criterion validity	n/a	?	?	?
	Construct validity	n/a	?	?	?
	Responsiveness	n/a	?	?	?
	DNCS	Aliakbari et al. (2022)
		Result	RATING	RATING	RATING	Quality of study	Sample size	QUALITY OF EVIDENCE	QUALITY OF EVIDENCE	QUALITY OF EVIDENCE
			+ / - / ?	+ / - / ?	+ / - / ?			High, moderate, low, very low	High, moderate, low, very low	High, moderate, low, very low
			JB	AP	consensus			JB	AP	consensus
	Structural validity	EFA	?	?	?
	Internal consistency	0.91 / 0.82 / 0.88 /0.97	+	+	+			High	High	High
	Measurement Invariance
	Reliability	ICC: 0.99	+	+	+			Moderate	Moderate	Moderate
	Measurement error
	Criterion validity
	Construct validity
	Responsiveness
	DNCCS	Al Thobaity et al. (2016)
		Result	RATING	RATING	RATING	Quality of study	Sample size	QUALITY OF EVIDENCE	QUALITY OF EVIDENCE	QUALITY OF EVIDENCE
			+ / - / ?	+ / - / ?	+ / - / ?			High, moderate, low, very low	High, moderate, low, very low	High, moderate, low, very low
			JB	AP	consensus			JB	AP	consensus
	Structural validity	EFA: PCA explained 72.28% of the total variance / factor loadings of each item on ist factor >= 0.4	+	+	+			Very low	Very low	Very low
	Internal consistency	0.98 / 0.92 / 0.86	+	+	+			High	High	High
	Measurement Invariance
	Reliability	ICC: 0.76	+	+	+			Low	Low	Low
	Measurement error
	Criterion validity
	Construct validity
	Responsiveness
	NCC-PHE	Wang et al. (2024)
		Result	RATING	RATING	RATING	Quality of study	Sample size	QUALITY OF EVIDENCE	QUALITY OF EVIDENCE	QUALITY OF EVIDENCE
			+ / - / ?	+ / - / ?	+ / - / ?			High, moderate, low, very low	High, moderate, low, very low	High, moderate, low, very low
			JB	AP	consensus			JB	AP	consensus
	Structural validity	EFA and CFA: χ2 (1014) = 4340.173, p < 0.001, with a χ2/df ratio of 2.34. The CFI was 0.907, the TLI was 0.901, the RMSEA was 0.056, and the SRMR was 0.055.	+	+	+			High	High	High
	Internal consistency	0.966–0.987	+	+	+			High	High	High
	Measurement Invariance
	Reliability	ICC: 0.931	+	+	+			High	High	High
	Measurement error
	Criterion validity
	Construct validity	r = 0.81 (Nursing Disaster Knowledge scale)	+	+	+			High	High	High
	Responsiveness
	NCASDM	Yildiz Keskin & Alan (2024)
		Result	RATING	RATING	RATING	Quality of study	Sample size	QUALITY OF EVIDENCE	QUALITY OF EVIDENCE	QUALITY OF EVIDENCE
			+ / - / ?	+ / - / ?	+ / - / ?			High, moderate, low, very low	High, moderate, low, very low	High, moderate, low, very low
			JB	AP	consensus			JB	AP	consensus
	Structural validity	CFA: χ 2/df = 3.261; NNFI = 0.92; RMSEA = 0.059; GFI = 0.92; RFI = 0.95; NFI = 0.95; CFI = 0.925; IFI = 0.93; RMR = 0.07	+	+	+			High	High	High
	Internal consistency	0.96 / 0.99	+	+	+			High	High	High
	Measurement Invariance
	Reliability	ICC: 0.98	+	+	+			Moderate	Moderate	Moderate
	Measurement error
	Criterion validity
	Construct validity
	Responsiveness
	DNPRC	Ahn et al. (2017)
		Result	RATING	RATING	RATING	Quality of study	Sample size	QUALITY OF EVIDENCE	QUALITY OF EVIDENCE	QUALITY OF EVIDENCE
			+ / - / ?	+ / - / ?	+ / - / ?			High, moderate, low, very low	High, moderate, low, very low	High, moderate, low, very low
			JB	AP	consensus			JB	AP	consensus
	Structural validity	CFA: CFI=. 98 , TLI=. 96 , RMSEA= . 10	+	+	+			High	HIgh	High
	Internal consistency	0.92 / 0.88 / 0.91 / 0.93	+	+	+			High	High	High
	Measurement Invariance
	Reliability
	Measurement error
	Criterion validity
	Construct validity	r = 0.7 / 0.78 /0.71	+	+	+			High	High	High
	Responsiveness
	NPDCC	Fang et al. (2020)
		Result	RATING	RATING	RATING	Quality of study	Sample size	QUALITY OF EVIDENCE	QUALITY OF EVIDENCE	QUALITY OF EVIDENCE
			+ / - / ?	+ / - / ?	+ / - / ?			High, moderate, low, very low	High, moderate, low, very low	High, moderate, low, very low
			JB	AP	consensus			JB	AP	consensus
	Structural validity	CFA: χ2 4,006.928 Root mean square error of approximation (RMSEA) 0.061 Standardized root mean square residual (SRMR) 0.0583 The goodness of fit index (GFI) 0.796 Tuckere Lewis index (TLI) 0.907 Incremental fit index (IFI) 0.915 Comparative fit index (CFI) 0.914	+	+	+			High	High	High
	Internal consistency	CTS: 0,884; SDS 0,916; GDS: 0,942; TS: 0,945; CS: 0,941	+	+	+			High	High	High
	Cross-cultural validity
	Reliability	0,861-0,894	+	+	+			Low	Low	Low
	Measurement error
	Criterion validity
	Construct validity
	Responsiveness
		Durgut & Yildiz (2022)
		Result	RATING	RATING	RATING	Quality of study	Sample size	QUALITY OF EVIDENCE	QUALITY OF EVIDENCE	QUALITY OF EVIDENCE
			+ / - / ?	+ / - / ?	+ / - / ?			High, moderate, low, very low	High, moderate, low, very low	High, moderate, low, very low
			JB	AP	consensus			JB	AP	consensus
	Structural validity	EFA /CFA	+	+	+			High	High	High
	Internal consistency	0,881 / 0,981 / 0,909 / 0,964 (gesamt)	+	+	+			High	High	High
	Cross-cultural validity		-	-	-			Very low	very low	Very low
	Reliability	siehe Studie, alles > 0,9	+	+	+			Very low	very low	Very low
	Measurement error
	Criterion validity
	Construct validity
	Responsiveness

## Sheet: Data
Rating summarized result	Quality of evidence	RoB rating
+	High	VG
-	Moderate	A
?	Low	D
±	Very low	I
		NA
